# Supplementary material for: Tunnel Structure Enhanced Polysulfide Conversion for Inhibiting “Shuttle Effect” in Lithium-Sulfur Battery
Source: Nanomaterials (Basel). 2022 Aug 11;12(16):2752. doi: 10.3390/nano12162752 (PMC9415869; doi:10.3390/nano12162752)
Supplement: Supplementary file 1 [file nanomaterials-12-02752-s001.zip]

Archive with 1 entries (1 files):
- nanomaterials-1858663-supplementary.pdf
